# Supplementary material for: Unraveling the hypoxia modulating potential of VEGF family genes in pan-cancer
Source: Genomics Inform. 2023 Sep 27;21(4):e44. doi: 10.5808/gi.23061 (PMC10788353; doi:10.5808/gi.23061)
Supplement: Supplementary Table 1. — The Cancer Genome Atlas (TCGA) pan-cancer data and abbreviations for the studied cancer types [file gi-23061-Supplementary-Table-1.xlsx]

## Sheet: Sheet1
Supplementary Table 1. The Cancer Genome Atlas (TCGA) pan-cancer data and abbreviations for the studied cancer types
TCGA ID	Cancer type	Tumor samples	Normal samples	Stage I	Stage II	Stage III	Stage IV	Not reported	Total samples
ACC	Adrenocortical Carcinoma	79	0	9	37	16	15	2	79
BLCA	Bladder Urothelial Carcinoma	411	19	3	130	141	135	2	430
BRCA	Breast Invasive Carcinoma	1104	113	182	628	250	20	24	1217
CESC	Cervical Squamous Cell Carcinoma and Endocervical Adenocarcinoma	306	3	162	69	46	22	7	309
CHOL	Cholangiocarcinoma	36	9	19	9	1	7	0	45
COAD	Colon Adenocarcinoma	471	41	78	183	132	65	13	512
DLBC	Lymphoid Neoplasm Diffuse Large B-cell Lymphoma	48	0	8	17	5	12	6	48
ESCA	Esophageal Carcinoma	162	11	16	69	49	8	20	173
GBM	Glioblastoma Multiforme	168	5	0	0	0	0	168	173
HNSC	Head and Neck Squamous Cell Carcinoma	502	44	25	70	78	261	68	546
KICH	Kidney Chromophobe	65	24	20	25	14	6	0	89
KIRC	Kidney Renal Clear Cell Carcinoma	535	72	269	58	123	82	3	607
KIRP	Kidney Renal Papillary Cell Carcinoma	289	32	172	22	51	15	29	321
LAML	Acute Myeloid Leukemia	151	0	0	0	0	0	151	151
LGG	Brain Lower Grade Glioma	529	0	0	0	0	0	529	529
LIHC	Liver Hepatocellular Carcinoma	374	50	173	87	85	5	24	424
LUAD	Lung Adenocarcinoma	526	59	286	122	84	26	8	585
LUSC	Lung Squamous Cell Carcinoma	501	49	244	162	84	7	4	550
MESO	Mesothelioma	86	0	10	16	44	16	0	86
OV	Ovarian Serous Cystadenocarcinoma	379	0	1	23	295	57	3	379
PAAD	Pancreatic Adenocarcinoma	178	4	21	146	3	5	3	182
PCPG	Pheochromocytoma and Paraganglioma	183	3	0	0	0	0	183	186
PRAD	Prostate Adenocarcinoma	499	52	0	0	0	0	499	551
READ	Rectum Adenocarcinoma	167	10	30	51	51	24	11	177
SARC	Sarcoma	263	2	0	0	0	0	263	265
SKCM	Skin Cutaneous Melanoma	471	1	77	140	171	24	59	472
STAD	Stomach Adenocarcinoma	375	32	53	111	150	38	23	407
TGCT	Testicular Germ Cell Tumors	156	0	56	12	14	0	74	156
THCA	Thyroid Carcinoma	510	58	286	52	113	57	2	568
THYM	Thymoma	119	2	36	60	15	6	2	121
UCEC	Uterine Corpus Endometrial Carcinoma	548	35	341	51	127	29	0	583
UCS	Uterine Carcinosarcoma	56	0	21	5	20	10	0	56
UVM	Uveal Melanoma	80	0	0	39	36	4	1	80
Stage I, II, and III : A higher number indicates that the tumor is larger and has spread further into nearby tissues.
Stage IV : The cancer has metastasized, indicating that it has disseminated to distant areas of the body.
