# Supplementary material for: Unraveling the hypoxia modulating potential of VEGF family genes in pan-cancer
Source: Genomics Inform. 2023 Sep 27;21(4):e44. doi: 10.5808/gi.23061 (PMC10788353; doi:10.5808/gi.23061)
Supplement: Supplementary Table 2. — Univariate cox proportional hazard ratios of VEGF family genes according to gene expression across 33 cancers [file gi-23061-Supplementary-Table-2.xls]

## Sheet: Suppl Tab 2
Supplementary Table 2. Univariate cox proportional hazard ratios of VEGF family genes according to gene expression across 33 cancers
Gene	Cancer types	HR	95% CI		p-value
			Lower bound	Upper bound
VEGFA	ACC	1.37217	0.651771	2.8888	0.404856
	BLCA	0.579833	0.430053	0.781777	0.000350708
	BRCA	1.04756	0.763161	1.43795	0.773719
	CESC	1.95899	1.21725	3.1527	0.00560992
	CHOL	0.823041	0.311595	2.17396	0.694334
	COAD	1.51832	1.01353	2.2745	0.0428514
	DLBC	0.832159	0.201315	3.43982	0.79969
	ESCA	1.32852	0.804687	2.19337	0.26679
	GBM	1.27784	0.90942	1.79552	0.157708
	HNSC	1.08994	0.835087	1.42258	0.526227
	KICH	2.09611	0.524008	8.38473	0.295417
	KIRC	0.977643	0.723929	1.32028	0.882741
	KIRP	2.90727	1.49645	5.64818	0.00163495
	LAML	0.823045	0.529227	1.27999	0.387396
	LGG	1.82677	1.2985	2.56995	0.000540516
	LIHC	1.5847	1.11671	2.2488	0.00993343
	LUAD	1.25559	0.940338	1.67653	0.122845
	LUSC	1.05493	0.803811	1.38451	0.699838
	MESO	1.36678	0.852448	2.19143	0.194565
	OV	0.855526	0.659691	1.1095	0.239386
	PAAD	1.299	0.861269	1.95921	0.212155
	PCPG	0.801371	0.194779	3.29705	0.758974
	PRAD	4.01022	1.04942	15.3245	0.042307
	READ	0.907791	0.432116	1.90709	0.798393
	SARC	1.45826	0.978257	2.17378	0.0640202
	SKCM	0.774554	0.593692	1.01051	0.0597152
	STAD	0.870962	0.629036	1.20593	0.405334
	TGCT	2.28846	0.230751	22.6957	0.479418
	THCA	1.38464	0.515419	3.71975	0.518631
	THYM	0.520848	0.130123	2.08481	0.356646
	UCEC	1.44284	0.952274	2.18612	0.0837564
	UCS	1.65438	0.804706	3.40119	0.170977
	UVM	1.32374	0.568379	3.08295	0.515568
VEGFB	ACC	1.39558	0.661733	2.94323	0.381321
	BLCA	1.11602	0.832618	1.49587	0.462713
	BRCA	0.782995	0.56924	1.07702	0.132621
	CESC	0.82162	0.516771	1.3063	0.406253
	CHOL	2.16083	0.808338	5.77628	0.124578
	COAD	1.53218	1.01952	2.30263	0.0400767
	DLBC	0.435098	0.10049	1.88388	0.265729
	ESCA	0.585274	0.346932	0.987358	0.0446807
	GBM	1.07195	0.763012	1.50597	0.688742
	HNSC	1.13388	0.868622	1.48015	0.355443
	KICH	0.502421	0.125534	2.01081	0.330673
	KIRC	1.1387	0.842522	1.539	0.398061
	KIRP	0.630971	0.345516	1.15226	0.133948
	LAML	1.03741	0.66833	1.61031	0.869965
	LGG	1.11636	0.7957	1.56626	0.524022
	LIHC	1.38602	0.979496	1.96127	0.0653287
	LUAD	0.879532	0.659102	1.17368	0.383189
	LUSC	1.1362	0.864453	1.49338	0.359891
	MESO	0.822203	0.513296	1.31701	0.415407
	OV	0.7996	0.617649	1.03515	0.0895606
	PAAD	0.575538	0.378908	0.874207	0.00958877
	PCPG	1.33909	0.299666	5.9839	0.702258
	PRAD	0.50909	0.152077	1.70422	0.273441
	READ	1.46319	0.688819	3.10812	0.322084
	SARC	0.665458	0.446177	0.992508	0.0458434
	SKCM	1.19721	0.918321	1.56079	0.183444
	STAD	1.30224	0.939772	1.80452	0.112572
	TGCT	2.47106	0.248095	24.6121	0.440484
	THCA	1.78478	0.646473	4.92742	0.263547
	THYM	2.22526	0.553493	8.94642	0.259853
	UCEC	0.986583	0.655437	1.48503	0.948381
	UCS	0.710811	0.356613	1.41681	0.332069
	UVM	0.814377	0.350349	1.893	0.63328
VEGFC	ACC	1.71467	0.808859	3.63487	0.159545
	BLCA	1.12177	0.836865	1.50368	0.442094
	BRCA	1.00913	0.735283	1.38498	0.95511
	CESC	1.30416	0.82281	2.06711	0.258455
	CHOL	1.35714	0.53468	3.4447	0.520505
	COAD	1.4786	0.984023	2.22176	0.0597762
	DLBC	0.920141	0.227621	3.7196	0.907034
	ESCA	0.819678	0.495793	1.35515	0.43823
	GBM	1.21785	0.861086	1.72243	0.265133
	HNSC	1.34982	1.03279	1.76418	0.0280805
	KICH	2.4689	0.616974	9.87959	0.201464
	KIRC	1.01446	0.751619	1.36921	0.925259
	KIRP	1.77939	0.962051	3.29113	0.0662599
	LAML	1.19149	0.766666	1.85171	0.436079
	LGG	1.53452	1.08924	2.16184	0.014335
	LIHC	0.8719	0.618656	1.22881	0.433619
	LUAD	1.46618	1.09509	1.96301	0.0101683
	LUSC	1.40327	1.06738	1.84486	0.0152204
	MESO	2.18562	1.35223	3.53263	0.0014142
	OV	1.29294	0.998056	1.67496	0.0517476
	PAAD	0.945058	0.625229	1.42849	0.78863
	PCPG	0.145622	0.0177171	1.1969	0.0730165
	PRAD	0.592292	0.176434	1.98833	0.396636
	READ	1.89854	0.858526	4.19842	0.113364
	SARC	0.993206	0.66921	1.47406	0.973003
	SKCM	0.821005	0.630446	1.06916	0.143283
	STAD	1.60871	1.15499	2.24066	0.00491866
	TGCT	2.98152	0.310077	28.6686	0.344152
	THCA	0.81631	0.303943	2.1924	0.687209
	THYM	0.477632	0.118512	1.92497	0.298783
	UCEC	0.648277	0.427815	0.982348	0.0409586
	UCS	1.19343	0.591313	2.40865	0.621638
	UVM	1.61501	0.703682	3.70657	0.258111
VEGFD	ACC	0.612158	0.288803	1.29756	0.200413
	BLCA	0.772776	0.576224	1.03637	0.0851824
	BRCA	1.01729	0.740399	1.39772	0.915798
	CESC	0.667003	0.417735	1.06501	0.0898578
	CHOL	2.15711	0.806733	5.76784	0.125525
	COAD	0.843775	0.564942	1.26023	0.406578
	DLBC	0.296185	0.059523	1.47382	0.137221
	ESCA	1.32057	0.801621	2.17547	0.274934
	GBM	1.05364	0.746246	1.48766	0.766556
	HNSC	0.904051	0.692273	1.18061	0.458864
	KICH	1.30025	0.34872	4.84818	0.695779
	KIRC	1.16671	0.86364	1.57613	0.315042
	KIRP	1.34767	0.73832	2.45994	0.331129
	LAML	0.862113	0.555301	1.33845	0.508557
	LGG	1.39689	0.993446	1.96418	0.0545871
	LIHC	1.51435	1.07136	2.1405	0.0187554
	LUAD	0.72798	0.544261	0.973715	0.0323981
	LUSC	1.16854	0.89008	1.53411	0.262074
	MESO	0.732305	0.458354	1.16999	0.192489
	OV	0.781789	0.603905	1.01207	0.0616399
	PAAD	0.496005	0.325213	0.756493	0.001131
	PCPG	0.607596	0.14472	2.55094	0.496089
	PRAD	0.807992	0.254872	2.56149	0.717224
	READ	0.686197	0.326086	1.44399	0.321162
	SARC	0.652823	0.437562	0.973983	0.0366982
	SKCM	0.878944	0.674876	1.14472	0.338432
	STAD	1.08778	0.784734	1.50786	0.613547
	TGCT	1.3681	0.183798	10.1834	0.759587
	THCA	1.25132	0.467491	3.34938	0.655374
	THYM	8.56028	1.06249	68.9687	0.0437058
	UCEC	0.980699	0.650848	1.47772	0.925767
	UCS	0.875186	0.433136	1.76838	0.710272
	UVM	1.06626	0.464598	2.44709	0.879684
PGF	ACC	3.71481	1.62283	8.50354	0.00189745
	BLCA	1.148	0.856617	1.53851	0.355513
	BRCA	1.08798	0.792704	1.49324	0.601698
	CESC	1.18253	0.746268	1.87384	0.475322
	CHOL	0.504082	0.188406	1.34868	0.172491
	COAD	1.34338	0.898108	2.00941	0.150757
	DLBC	0.7538	0.182525	3.11308	0.696105
	ESCA	1.07382	0.649513	1.77531	0.781276
	GBM	0.727264	0.516486	1.02406	0.0681801
	HNSC	1.02153	0.783085	1.33258	0.875192
	KICH	1.39524	0.374483	5.19834	0.619669
	KIRC	1.35002	0.995107	1.83153	0.0537998
	KIRP	3.79638	1.91588	7.52264	0.000131639
	LAML	0.969382	0.623107	1.50809	0.890313
	LGG	0.516312	0.362382	0.735626	0.000252377
	LIHC	1.97304	1.38502	2.81069	0.00016717
	LUAD	1.09047	0.816468	1.45642	0.557468
	LUSC	0.798848	0.608582	1.0486	0.105647
	MESO	0.935911	0.584279	1.49916	0.7829
	OV	1.09227	0.843223	1.41488	0.50384
	PAAD	0.778675	0.516512	1.1739	0.232312
	PCPG	0.340678	0.0684126	1.69649	0.188625
	PRAD	0.262819	0.0704479	0.980499	0.0466701
	READ	2.24919	1.01474	4.98537	0.0459352
	SARC	1.13266	0.763465	1.68039	0.535945
	SKCM	0.919666	0.706113	1.1978	0.534481
	STAD	1.43981	1.0341	2.00471	0.0308886
	TGCT	1.92266	0.174334	21.2042	0.593518
	THCA	1.34054	0.499137	3.60029	0.56096
	THYM	0.886506	0.236445	3.32379	0.858205
	UCEC	1.0655	0.707617	1.6044	0.76126
	UCS	0.788562	0.384713	1.61635	0.516534
	UVM	3.35177	1.35369	8.29903	0.00893259
HR, hazard ratio; CI, confidence interval.
